# Supplementary material for: Exploring the Microbial Reservoir of Geodia cydonium (Linnaeus, 1767): Insights into Site-Specific Diversity and Biotechnological Potential
Source: Mar Drugs. 2025 Dec 19;24(1):2. doi: 10.3390/md24010002 (PMC12842704; doi:10.3390/md24010002)
Supplement: Supplementary file 1 [file marinedrugs-24-00002-s001.zip]

Archive with 1 entries (1 files):
- marinedrugs-3995323-supplementary.pdf
